# Supplementary material for: Identifying yield-related genes in maize based on ear trait plasticity
Source: Genome Biol. 2023 Apr 25;24:94. doi: 10.1186/s13059-023-02937-6 (PMC10127483; doi:10.1186/s13059-023-02937-6)
Supplement: Supplementary file 2 — Additional file 2: Table S1. Meteorological characteristics of experimental sites. Table S2. Transgenic lines planted in 2018. Table S3. Transgenic lines planted in 2019. Table S4. Gene Ontology enrichment analysis of all 717 genes from 2018 and 2019. Table S5. Classification of Gene Ontology biological processes. Table S6. Information on candidate regulatory genes associated with good plasticity. [file 13059_2023_2937_MOESM2_ESM.xlsx]

## Sheet: Table S1
	Table S1 Meteorological characteristics of experimental sites.
	Index	Year	Site	Jan	Feb	Mar	Apr	May	Jun	Jul	Aug	Sept	Oct	Nov	Dec	Annual characteristics
	Temperature (℃)	2018	Gongzhuling	-15.6	-12.2	-0.6	10.6633	19.7082	22.18	27.5906	22.7252	16.8586	8.10323	-1	-10.8	7.30243
			Zhuozhou	-5.8	-2.4	7.44839	15.49	21.8774	26.97	27.8935	27.5831	21.66	10.829	4.15	-4.5	12.6001
			Anyang	-1.7	2.15807	10.0932	16.0172	21.7874	27.3143	28.5961	27.561	21.4913	15.5016	8.07418	0.674194	14.7974
		2019	Gongzhuling	-9.9	-7.5	1.90645	9.4	18.7119	21.65	25.7139	22.4549	18.9564	9.4129	-2.8	-11.5	8.04221
			Shangzhuang	-1.7	-0.8	9.71935	14.6933	22.3452	26.33	27.9581	25.8645	23.0733	13.2968	5.75667	-1.2	13.7781
			Anyang	0.141935	1.3	11.8065	14.1512	21.7558	27.7357	28.4448	25.66	22.0427	15.5484	9.42667	1.99032	15.0003
	Precipitation (mm)	2018	Gongzhuling	6.6	11.7	16.4	9.1	13.1	61.6	63	198.6	45.6	236.8	11.7	1.5	675.7
			Zhuozhou	2.9	0	2.9	44.2	13.5	13.6	242.4	184.4	15.5	7.3	8	1.2	535.9
			Anyang	1.8	3	12.3	86	51.5	33.5	232.2	170.4	49.8	0	9.6	3.8	653.9
		2019	Gongzhuling	0.4	3.9	14.4	206.756	92.202	40.7	117.6	66.3	19.1	22.2	19.9	21.3	624.758
			Shangzhuang	0	2	2.5	39.4	58.5	9.4	90	63.9	90.9	22.9	21.3	5.7	406.5
			Anyang	0.1	7	0	70.5	5	55.4	41.3	116.8	51.3	65.5	0.4	8.4	421.7

## Sheet: Table S2
Table S2 Transgenic lines planted in 2018. Material class: OE, overexpression of specific genes; Cas9, knockout of specific genes. Site: AY, Anyang; GZL, Gongzhuling; ZZ, Zhuozhou. Boldface type in the Material ID column means that the line was planted in both years. Microenvironment is the number of blocks in each site.
Material ID	Material class	Event number	Site	Microenvironment
66682	OE	5	AY,GZL,ZZ	6
66606	OE	5	AY,GZL,ZZ	6
66618	OE	5	AY,GZL,ZZ	6
66776	OE	4	AY,GZL,ZZ	6
66773	OE	5	AY,GZL,ZZ	6
66779	OE	5	AY,GZL,ZZ	6
66734	OE	5	AY,GZL,ZZ	6
66781	OE	5	AY,GZL,ZZ	6
66711	OE	5	AY,GZL,ZZ	6
66726	OE	5	AY,GZL,ZZ	6
66756	OE	5	AY,GZL,ZZ	6
66759	OE	5	AY,GZL,ZZ	6
66332	OE	5	AY,GZL,ZZ	6
66329	OE	5	AY,GZL,ZZ	6
66321	OE	5	AY,GZL,ZZ	6
66325	OE	5	AY,GZL,ZZ	6
66866	OE	5	AY,GZL,ZZ	6
66868	OE	5	AY,GZL,ZZ	6
66862	OE	5	AY,GZL,ZZ	6
66873	OE	5	AY,GZL,ZZ	6
66839	OE	5	AY,GZL,ZZ	6
66887	OE	5	AY,GZL,ZZ	6
344	OE	5	AY,GZL,ZZ	6
66855	OE	5	AY,GZL	6
66962	OE	5	AY,GZL,ZZ	6
66965	OE	5	AY,GZL,ZZ	6
66904	OE	5	AY,GZL,ZZ	6
66066	OE	5	AY,GZL,ZZ	6
66035	OE	3	AY,GZL,ZZ	6
66084	OE	4	AY,GZL,ZZ	6
66004	OE	5	AY,GZL,ZZ	6
66045	OE	4	AY,GZL,ZZ	6
66466	OE	5	AY,GZL,ZZ	6
66468	OE	5	AY,GZL,ZZ	6
66464	OE	5	AY,GZL,ZZ	6
66403	OE	5	AY,GZL,ZZ	6
66400	OE	5	AY,GZL,ZZ	6
66401	OE	5	AY,GZL,ZZ	6
66405	OE	5	AY,GZL,ZZ	6
66421	OE	5	AY,GZL,ZZ	6
66456	OE	4	AY,GZL,ZZ	6
66452	OE	5	AY,GZL,ZZ	6
66166	OE	5	AY,GZL,ZZ	6
66172	OE	5	AY,GZL,ZZ	6
66175	OE	4	AY,GZL,ZZ	6
66139	OE	5	AY,GZL,ZZ	6
725	OE	5	AY,GZL,ZZ	6
66188	OE	5	AY,GZL,ZZ	6
66108	OE	5	AY,GZL,ZZ	5
66101	OE	5	AY,GZL,ZZ	6
66147	OE	4	AY,GZL,ZZ	6
66140	OE	5	AY,GZL,ZZ	6
66112	OE	5	AY,GZL,ZZ	6
66124	OE	5	AY,GZL,ZZ	6
66153	OE	5	AY,GZL,ZZ	6
66155	OE	5	AY,GZL,ZZ	6
66232	OE	5	AY,GZL,ZZ	6
66288	OE	5	AY,GZL,ZZ	6
66299	OE	5	AY,GZL,ZZ	6
66292	OE	5	AY,GZL,ZZ	6
66217	OE	5	AY,GZL,ZZ	6
66218	OE	5	AY,GZL,ZZ	6
66562	OE	5	AY,GZL,ZZ	6
66565	OE	5	AY,GZL,ZZ	6
66543	OE	5	AY,GZL,ZZ	6
66528	OE	4	AY,GZL	2
66559	OE	5	AY,GZL,ZZ	6
67639	OE	5	AY,GZL,ZZ	6
67608	OE	5	AY,GZL,ZZ	6
67605	OE	5	AY,GZL,ZZ	6
67625	OE	5	AY,GZL,ZZ	6
67706	OE	5	AY,GZL,ZZ	6
67701	OE	5	AY,GZL,ZZ	6
67702	OE	5	AY,GZL,ZZ	6
67746	OE	5	AY,GZL,ZZ	6
67750	OE	5	AY,GZL,ZZ	6
67374	OE	5	AY,GZL,ZZ	6
67304	OE	5	AY,GZL,ZZ	6
67316	OE	5	AY,GZL,ZZ	5
1299	OE	5	AY,GZL,ZZ	6
67863	OE	5	AY,GZL,ZZ	6
67832	OE	5	AY,GZL,ZZ	6
67881	OE	5	AY,GZL,ZZ	6
67899	OE	5	AY,GZL,ZZ	6
67894	OE	5	AY,GZL,ZZ	6
67802	OE	5	AY,GZL,ZZ	6
67826	OE	5	AY,GZL,ZZ	6
67822	OE	5	AY,GZL,ZZ	6
67978	OE	5	AY,GZL,ZZ	6
67951	OE	6	AY,GZL,ZZ	6
67088	OE	5	AY,GZL,ZZ	6
67049	OE	5	AY,GZL,ZZ	6
67052	OE	5	AY,GZL,ZZ	6
67466	OE	5	AY,GZL,ZZ	6
67460	OE	5	AY,GZL,ZZ	6
67462	OE	5	AY,GZL,ZZ	6
67473	OE	5	AY,GZL,ZZ	6
67470	OE	5	AY,GZL,ZZ	6
1627	OE	5	AY,GZL,ZZ	6
67483	OE	5	AY,GZL,ZZ	6
67406	OE	5	AY,GZL,ZZ	6
67449	OE	5	AY,GZL,ZZ	6
67444	OE	5	AY,GZL,ZZ	6
67445	OE	5	AY,GZL,ZZ	6
67417	OE	5	AY,GZL,ZZ	6
67163	OE	5	AY,GZL,ZZ	6
67168	OE	5	AY,GZL,ZZ	6
67160	OE	5	AY,GZL,ZZ	6
67179	OE	5	AY,GZL,ZZ	6
67129	OE	4	AY,GZL,ZZ	6
67120	OE	5	AY,GZL,ZZ	6
67125	OE	5	AY,GZL,ZZ	6
67152	OE	5	AY,GZL,ZZ	6
67155	OE	5	AY,GZL,ZZ	6
67267	OE	5	AY,GZL,ZZ	5
67264	OE	5	AY,GZL,ZZ	6
67262	OE	5	AY,GZL,ZZ	5
67265	OE	5	AY,GZL,ZZ	6
67272	OE	5	AY,GZL,ZZ	6
67237	OE	5	AY,GZL,ZZ	6
67238	OE	5	AY,GZL,ZZ	6
67234	OE	5	AY,GZL,ZZ	6
67235	OE	5	AY,GZL,ZZ	6
1835	OE	5	AY,GZL,ZZ	6
67282	OE	5	AY,GZL,ZZ	6
67291	OE	5	AY,GZL,ZZ	6
67200	OE	5	AY,GZL,ZZ	6
67204	OE	5	AY,GZL,ZZ	6
67202	OE	5	AY,GZL,ZZ	6
1875	OE	5	AY,GZL,ZZ	6
67227	OE	4	AY,GZL,ZZ	6
67228	OE	5	AY,GZL,ZZ	6
67224	OE	5	AY,GZL,ZZ	6
67222	OE	5	AY,GZL,ZZ	6
67257	OE	5	AY,GZL,ZZ	6
67567	OE	5	AY,GZL,ZZ	6
67563	OE	5	AY,GZL,ZZ	6
67568	OE	5	AY,GZL,ZZ	6
67571	OE	5	AY,GZL,ZZ	6
67536	OE	5	AY,GZL,ZZ	6
1924	OE	5	AY,GZL,ZZ	6
67534	OE	5	AY,GZL,ZZ	6
67531	OE	5	AY,GZL,ZZ	6
67590	OE	5	AY,GZL,ZZ	6
67591	OE	5	AY,GZL,ZZ	6
67543	OE	5	AY,GZL,ZZ	6
67545	OE	5	AY,GZL,ZZ	6
67516	OE	5	AY,GZL,ZZ	6
67512	OE	5	AY,GZL,ZZ	6
67523	OE	5	AY,GZL,ZZ	6
67528	OE	5	AY,GZL,ZZ	6
67520	OE	5	AY,GZL,ZZ	6
67558	OE	5	AY,GZL,ZZ	6
63666	OE	4	AY,GZL,ZZ	4
63669	OE	5	AY,GZL	5
63664	OE	5	AY,GZL,ZZ	6
63679	OE	5	AY,GZL,ZZ	6
63638	OE	5	AY,GZL,ZZ	6
63686	OE	5	AY,GZL,ZZ	6
63683	OE	5	AY,GZL,ZZ	6
63606	OE	5	AY,GZL,ZZ	6
63602	OE	5	AY,GZL,ZZ	6
63645	OE	5	AY,GZL,ZZ	6
63615	OE	5	AY,GZL,ZZ	6
63629	OE	5	AY,GZL,ZZ	6
63625	OE	5	AY,GZL,ZZ	6
63766	OE	5	AY,GZL,ZZ	6
63762	OE	5	AY,GZL,ZZ	6
63734	OE	5	AY,GZL,ZZ	6
63787	OE	5	AY,GZL,ZZ	6
2157	OE	5	AY,GZL,ZZ	6
63748	OE	5	AY,GZL,ZZ	6
63745	OE	5	AY,GZL,ZZ	6
63726	OE	2	AY,GZL,ZZ	6
63723	OE	5	AY,GZL,ZZ	6
63728	OE	5	AY,GZL,ZZ	6
63721	OE	5	AY,GZL,ZZ	6
63725	OE	5	AY,GZL,ZZ	6
63759	OE	5	AY,GZL,ZZ	6
63364	OE	5	AY,GZL,ZZ	6
63378	OE	5	AY,GZL,ZZ	6
63386	OE	5	AY,GZL,ZZ	6
63388	OE	5	AY,GZL,ZZ	6
63380	OE	5	AY,GZL,ZZ	6
2241	OE	5	AY,GZL,ZZ	6
63308	OE	5	AY,GZL,ZZ	6
63301	OE	5	AY,GZL,ZZ	6
63305	OE	5	AY,GZL,ZZ	6
63313	OE	5	AY,GZL,ZZ	6
63312	OE	5	AY,GZL,ZZ	6
63357	OE	5	AY,GZL,ZZ	6
63352	OE	5	AY,GZL,ZZ	6
63883	OE	5	AY,GZL,ZZ	6
63888	OE	5	AY,GZL,ZZ	6
63889	OE	5	AY,GZL,ZZ	6
63899	OE	5	AY,GZL,ZZ	6
63807	OE	5	AY,GZL,ZZ	6
63809	OE	5	AY,GZL,ZZ	6
63800	OE	5	AY,GZL,ZZ	6
63827	OE	5	AY,GZL,ZZ	6
63825	OE	5	AY,GZL,ZZ	6
63857	OE	5	AY,GZL,ZZ	6
63967	OE	4	AY,GZL,ZZ	6
63968	OE	5	AY,GZL,ZZ	6
63969	OE	5	AY,GZL,ZZ	6
63962	OE	5	AY,GZL,ZZ	5
63937	OE	5	AY,GZL,ZZ	6
63930	OE	5	AY,GZL,ZZ	6
63934	OE	5	AY,GZL,ZZ	6
63931	OE	5	AY,GZL,ZZ	6
63932	OE	5	AY,GZL,ZZ	6
63989	OE	5	AY,GZL,ZZ	5
63980	OE	5	AY,GZL,ZZ	6
2445	OE	5	AY,GZL,ZZ	6
63907	OE	5	AY,GZL,ZZ	6
63908	OE	2	GZL,ZZ	3
2454	OE	5	AY,GZL,ZZ	6
63916	OE	5	AY,GZL,ZZ	6
63914	OE	5	AY,GZL,ZZ	6
2479	OE	5	AY,GZL,ZZ	6
63927	OE	5	AY,GZL,ZZ	6
63929	OE	5	AY,GZL,ZZ	6
63060	OE	5	AY,GZL,ZZ	6
63070	OE	5	AY,GZL,ZZ	6
63039	OE	5	AY,GZL,ZZ	6
63031	OE	5	AY,GZL,ZZ	6
63096	OE	5	AY,GZL,ZZ	6
63094	OE	5	AY,GZL,ZZ	6
63007	OE	5	AY,GZL,ZZ	6
63024	OE	5	AY,GZL,ZZ	6
63464	OE	5	AY,GZL,ZZ	6
63465	OE	5	AY,GZL,ZZ	6
63477	OE	5	AY,GZL,ZZ	6
63471	OE	5	AY,GZL,ZZ	6
63438	OE	5	AY,GZL	6
63481	OE	5	AY,GZL,ZZ	6
63482	OE	5	AY,GZL,ZZ	6
63485	OE	5	AY,GZL,ZZ	6
63490	OE	5	AY,GZL,ZZ	6
63454	OE	5	AY,GZL,ZZ	6
63124	OE	5	AY,GZL,ZZ	6
63121	OE	5	AY,GZL,ZZ	6
63154	OE	5	AY,GZL,ZZ	6
63266	OE	5	AY,GZL,ZZ	6
63263	OE	5	AY,GZL,ZZ	6
63273	OE	5	AY,GZL,ZZ	6
63271	OE	5	AY,GZL,ZZ	6
63288	OE	5	AY,GZL,ZZ	6
63289	OE	5	AY,GZL,ZZ	6
63280	OE	5	AY,GZL,ZZ	6
63281	OE	5	AY,GZL,ZZ	6
63282	OE	5	AY,GZL,ZZ	6
2840	OE	5	AY,GZL,ZZ	6
63297	OE	5	AY,GZL,ZZ	6
63293	OE	5	AY,GZL,ZZ	6
63242	OE	5	AY,GZL,ZZ	6
63212	OE	5	AY,GZL,ZZ	6
63226	OE	5	AY,GZL,ZZ	6
63227	OE	5	AY,GZL,ZZ	6
63223	OE	5	AY,GZL,ZZ	5
63229	OE	5	AY,GZL,ZZ	6
63220	OE	5	AY,GZL,ZZ	6
63221	OE	5	AY,GZL,ZZ	6
63251	OE	5	AY,GZL,ZZ	6
63252	OE	5	AY,GZL,ZZ	6
2900	OE	5	AY,GZL,ZZ	6
63567	OE	5	AY,GZL,ZZ	6
63563	OE	5	AY,GZL,ZZ	6
63568	OE	5	AY,GZL,ZZ	6
63569	OE	5	AY,GZL,ZZ	6
63560	OE	5	AY,GZL,ZZ	6
63564	OE	5	AY,GZL,ZZ	6
63561	OE	5	AY,GZL,ZZ	6
63562	OE	5	AY,GZL,ZZ	6
63576	OE	5	AY,GZL,ZZ	6
63577	OE	5	AY,GZL,ZZ	6
63573	OE	5	AY,GZL,ZZ	6
63578	OE	5	AY,GZL,ZZ	6
63579	OE	5	AY,GZL,ZZ	6
63570	OE	5	AY,GZL,ZZ	6
2916	OE	5	AY,GZL,ZZ	6
63571	OE	5	AY,GZL,ZZ	6
63572	OE	5	AY,GZL,ZZ	6
63575	OE	5	AY,GZL,ZZ	6
63536	OE	5	AY,GZL,ZZ	6
63537	OE	5	AY,GZL,ZZ	6
63533	OE	5	AY,GZL,ZZ	6
63539	OE	5	AY,GZL,ZZ	6
2926	OE	5	AY,GZL,ZZ	6
63531	OE	5	AY,GZL,ZZ	6
63532	OE	5	AY,GZL,ZZ	6
63535	OE	5	AY,GZL,ZZ	6
63586	OE	5	AY,GZL,ZZ	6
63587	OE	5	AY,GZL,ZZ	6
63583	OE	5	AY,GZL,ZZ	6
63588	OE	5	AY,GZL,ZZ	6
63589	OE	5	AY,GZL,ZZ	6
63580	OE	5	AY,GZL,ZZ	6
63584	OE	5	AY,GZL,ZZ	6
63581	OE	5	AY,GZL,ZZ	6
63585	OE	5	AY,GZL,ZZ	6
63596	OE	5	AY,GZL,ZZ	6
63597	OE	5	AY,GZL,ZZ	6
63593	OE	5	AY,GZL,ZZ	6
63598	OE	5	AY,GZL,ZZ	6
63599	OE	5	AY,GZL,ZZ	6
68707	OE	5	AY,GZL,ZZ	6
68709	OE	5	AY,GZL,ZZ	6
68700	OE	5	AY,GZL,ZZ	6
68704	OE	5	AY,GZL,ZZ	6
68743	OE	5	AY,GZL,ZZ	6
68717	OE	5	AY,GZL,ZZ	6
68724	OE	5	AY,GZL,ZZ	6
68752	OE	4	AY,GZL,ZZ	6
68367	OE	5	AY,GZL,ZZ	5
68363	OE	5	AY,GZL,ZZ	6
68369	OE	5	AY,GZL,ZZ	6
68307	OE	5	AY,GZL,ZZ	6
68349	OE	5	AY,GZL,ZZ	6
68316	OE	5	AY,GZL,ZZ	6
68353	OE	5	AY,GZL,ZZ	6
68352	OE	5	AY,GZL,ZZ	6
68869	OE	5	AY,GZL,ZZ	6
68862	OE	5	AY,GZL,ZZ	6
68865	OE	5	AY,GZL,ZZ	6
68879	OE	5	AY,GZL,ZZ	6
68837	OE	5	AY,GZL,ZZ	6
68833	OE	5	AY,GZL,ZZ	6
68835	OE	5	AY,GZL,ZZ	6
68893	OE	5	AY,GZL,ZZ	6
68899	OE	5	AY,GZL,ZZ	6
68807	OE	4	AY,GZL,ZZ	6
68843	OE	5	AY,GZL,ZZ	6
68816	OE	5	AY,GZL,ZZ	6
68856	OE	3	AY,GZL,ZZ	6
68989	OE	5	AY,GZL,ZZ	6
68990	OE	5	AY,GZL,ZZ	6
68906	OE	5	AY,GZL,ZZ	6
68908	OE	5	AY,GZL,ZZ	6
68909	OE	5	AY,GZL,ZZ	6
68901	OE	5	AY,GZL,ZZ	6
68947	OE	5	AY,GZL,ZZ	6
68948	OE	5	AY,GZL,ZZ	6
68913	OE	5	AY,GZL,ZZ	6
68060	OE	5	AY,GZL,ZZ	6
68072	OE	5	AY,GZL,ZZ	6
3522	OE	5	AY,GZL,ZZ	6
68472	OE	5	AY,GZL,ZZ	6
68484	OE	5	AY,GZL,ZZ	6
68493	OE	5	AY,GZL,ZZ	6
68407	OE	5	AY,GZL,ZZ	6
68402	OE	5	AY,GZL,ZZ	6
68117	OE	5	AY,GZL,ZZ	6
3773	OE	5	AY,GZL,ZZ	6
68119	OE	5	AY,GZL,ZZ	6
68110	OE	5	AY,GZL,ZZ	6
68129	OE	5	AY,GZL,ZZ	6
68122	OE	5	AY,GZL,ZZ	6
68156	OE	5	AY,GZL,ZZ	6
68153	OE	5	AY,GZL,ZZ	6
68151	OE	5	AY,GZL,ZZ	6
68267	OE	5	AY,GZL,ZZ	6
3803	OE	5	AY,GZL,ZZ	6
68269	OE	5	AY,GZL,ZZ	6
68276	OE	5	AY,GZL,ZZ	6
3813	OE	5	AY,GZL,ZZ	6
3824	OE	5	AY,GZL,ZZ	6
68230	OE	5	AY,GZL,ZZ	6
68234	OE	5	AY,GZL,ZZ	6
68283	OE	5	AY,GZL,ZZ	6
68282	OE	5	AY,GZL,ZZ	6
68578	OE	5	AY,GZL,ZZ	6
68536	OE	4	AY,GZL,ZZ	6
68539	OE	5	AY,GZL,ZZ	6
68584	OE	5	AY,GZL,ZZ	6
69598	OE	5	AY,GZL,ZZ	6
69549	OE	5	AY,GZL,ZZ	6
69516	OE	5	AY,GZL,ZZ	6
60706	OE	5	AY,GZL,ZZ	6
60744	OE	5	AY,GZL,ZZ	6
60324	OE	5	AY,GZL,ZZ	6
60351	OE	5	AY,GZL,ZZ	6
26667	CAS9	5	AY,GZL,ZZ	6
26664	CAS9	3	AY,GZL,ZZ	6
26679	CAS9	4	AY,GZL,ZZ	6
26670	CAS9	2	AY,GZL,ZZ	6
26674	CAS9	5	AY,GZL,ZZ	6
80017	CAS9	5	AY,GZL,ZZ	6
26636	CAS9	5	AY,GZL,ZZ	6
26633	CAS9	5	AY,GZL,ZZ	6
80024	CAS9	5	AY,GZL,ZZ	6
26630	CAS9	3	AY,GZL,ZZ	6
80027	CAS9	5	AY,GZL,ZZ	6
26686	CAS9	4	AY,GZL,ZZ	6
26687	CAS9	5	AY,GZL,ZZ	6
26689	CAS9	4	AY,GZL,ZZ	6
80035	CAS9	6	AY,GZL,ZZ	6
26684	CAS9	5	AY,GZL,ZZ	6
26681	CAS9	4	AY,GZL,ZZ	6
26685	CAS9	5	AY,GZL,ZZ	6
26691	CAS9	5	AY,GZL,ZZ	6
26692	CAS9	4	AY,GZL,ZZ	6
26695	CAS9	5	AY,GZL,ZZ	6
26606	CAS9	3	AY,GZL,ZZ	6
80051	CAS9	5	AY,GZL,ZZ	6
26603	CAS9	5	AY,GZL,ZZ	6
26609	CAS9	4	AY,GZL,ZZ	6
26600	CAS9	5	AY,GZL,ZZ	6
26604	CAS9	4	AY,GZL,ZZ	6
26602	CAS9	6	AY,GZL,ZZ	6
26605	CAS9	4	AY,GZL,ZZ	6
26647	CAS9	5	AY,GZL,ZZ	6
26640	CAS9	5	AY,GZL,ZZ	6
80067	CAS9	4	AY,GZL,ZZ	6
26642	CAS9	4	AY,GZL,ZZ	6
26645	CAS9	3	AY,GZL,ZZ	5
26616	CAS9	3	AY,GZL,ZZ	6
80072	CAS9	5	AY,GZL,ZZ	6
26619	CAS9	4	AY,GZL,ZZ	6
26627	CAS9	4	AY,GZL,ZZ	6
56630	OE	5	AY,GZL,ZZ	6
56689	OE	5	AY,GZL,ZZ	6
56694	OE	5	AY,GZL,ZZ	6
56608	CAS9	5	AY,GZL,ZZ	6
56613	OE	5	AY,GZL,ZZ	5
56611	OE	5	AY,GZL,ZZ	6
56628	OE	4	AY,GZL,ZZ	6
90084	CAS9	5	AY,GZL,ZZ	6
57669	OE	5	AY,GZL,ZZ	6
57672	OE	5	AY,GZL,ZZ	6
57693	OE	5	AY,GZL,ZZ	6
91047	OE	4	AY,GZL,ZZ	6
57604	OE	5	AY,GZL,ZZ	6
57647	OE	5	AY,GZL,ZZ	6
57640	OE	5	AY,GZL,ZZ	6
57645	OE	5	GZL,ZZ	6
57617	OE	5	AY,GZL,ZZ	6
57613	OE	5	AY,GZL,ZZ	6
91078	OE	5	AY,GZL,ZZ	6
57615	OE	5	AY,GZL,ZZ	6
57623	OE	5	AY,GZL,ZZ	6
57624	OE	5	AY,GZL,ZZ	6
57622	OE	5	AY,GZL,ZZ	6
57659	OE	5	AY,GZL,ZZ	6
57655	OE	5	AY,GZL,ZZ	6
57766	OE	5	AY,GZL,ZZ	6
57767	OE	5	AY,GZL,ZZ	6
57762	OE	5	AY,GZL,ZZ	6
57777	OE	5	AY,GZL,ZZ	6
57773	OE	5	AY,GZL,ZZ	6
57778	OE	5	AY,GZL,ZZ	6
57779	OE	5	AY,GZL,ZZ	6
57771	OE	5	AY,GZL,ZZ	6
		2217

## Sheet: Table S3
Table S3 Transgenic lines planted in 2019. Material class: OE, overexpression of specific genes; Cas9, knockout of specific genes. Site: AY, Anyang; GZL, Gongzhuling; SZ, Shangzhuang. Boldface type in Material ID column means that the line was planted in both years. Microenvironment is the number of blocks in each site.
Material ID	Material class	Event number	Site	Microenvironment
66609	OE	5	GZL,SZ,AY	6
66602	OE	4	GZL,SZ,AY	6
66776	OE	4	GZL,SZ,AY	16
66730	OE	5	GZL,SZ,AY	6
66785	OE	4	GZL,SZ,AY	6
66704	OE	2	GZL,SZ,AY	6
66701	OE	5	GZL,SZ,AY	6
66748	OE	4	GZL,SZ,AY	6
66717	OE	5	GZL,SZ,AY	6
66725	OE	5	GZL,SZ,AY	6
66757	OE	5	GZL,SZ,AY	6
66375	OE	4	GZL,SZ,AY	6
66385	OE	4	GZL,SZ,AY	6
66304	OE	5	GZL,SZ,AY	6
66329	OE	5	GZL,SZ,AY	16
66863	OE	5	GZL,SZ,AY	6
344	OE	5	GZL,SZ,AY	16
66800	OE	5	GZL,SZ,AY	6
66966	OE	3	GZL,SZ,AY	6
66962	OE	5	GZL,SZ,AY	16
66917	OE	5	GZL,SZ,AY	6
66954	OE	5	GZL,SZ,AY	6
66044	OE	5	GZL,SZ,AY	6
66465	OE	5	GZL,SZ,AY	6
66485	OE	4	GZL,SZ,AY	6
66403	OE	4	GZL,SZ,AY	16
66415	OE	5	GZL,SZ,AY	6
66174	OE	5	GZL,SZ,AY	6
66171	OE	5	GZL,SZ,AY	6
66175	OE	5	GZL,SZ,AY	6
66136	OE	5	GZL,SZ,AY	6
66138	OE	3	GZL,SZ,AY	6
725	OE	5	GZL,SZ,AY	16
66198	OE	1	GZL,SZ,AY	5
66146	OE	4	GZL,SZ,AY	6
66264	OE	5	GZL,SZ,AY	6
66288	OE	5	GZL,SZ,AY	16
66217	OE	5	GZL,SZ,AY	6
66212	OE	4	GZL,SZ,AY	6
66543	OE	5	GZL,SZ,AY	16
67665	OE	5	GZL,SZ,AY	6
67608	OE	5	GZL,SZ,AY	16
67710	OE	5	GZL,SZ,AY	6
67750	OE	5	GZL,SZ,AY	16
67374	OE	5	GZL,SZ,AY	16
67383	OE	5	GZL,SZ,AY	6
67396	OE	5	GZL,SZ,AY	6
67397	OE	4	GZL,SZ,AY	6
67345	OE	5	GZL,SZ,AY	6
67318	OE	5	GZL,SZ,AY	6
1299	OE	5	GZL,SZ,AY	16
67862	OE	5	GZL,SZ,AY	6
67836	OE	5	GZL,SZ,AY	6
67886	OE	5	GZL,SZ,AY	6
67820	OE	5	GZL,SZ,AY	6
67858	OE	5	GZL,SZ,AY	6
67962	OE	5	GZL,SZ,AY	6
67977	OE	5	GZL,SZ,AY	6
67943	OE	5	GZL,SZ,AY	6
67916	OE	5	GZL,SZ,AY	6
67067	OE	5	GZL,SZ,AY	6
67065	OE	5	GZL,SZ,AY	6
67031	OE	5	GZL,SZ,AY	6
67086	OE	5	GZL,SZ,AY	6
67096	OE	5	GZL,SZ,AY	6
67463	OE	5	GZL,SZ,AY	6
67462	OE	5	GZL,SZ,AY	16
67432	OE	5	GZL,SZ,AY	6
67497	OE	2	GZL,SZ,AY	6
67404	OE	5	GZL,SZ,AY	6
67443	OE	5	GZL,SZ,AY	6
67453	OE	4	GZL,SZ,AY	6
67179	OE	5	GZL,SZ,AY	16
67182	OE	4	GZL,SZ,AY	6
67144	OE	5	GZL,SZ,AY	6
67122	OE	5	GZL,SZ,AY	6
67156	OE	5	GZL,SZ,AY	6
67152	OE	5	GZL,SZ,AY	6
67270	OE	4	GZL,SZ,AY	6
67272	OE	5	GZL,SZ,AY	6
67237	OE	5	GZL,SZ,AY	6
67238	OE	5	GZL,SZ,AY	6
67235	OE	5	GZL,SZ,AY	16
67289	OE	5	GZL,SZ,AY	6
67285	OE	5	GZL,SZ,AY	6
67295	OE	4	GZL,SZ,AY	6
67203	OE	3	GZL,SZ,AY	6
67247	OE	5	GZL,SZ,AY	6
67241	OE	5	GZL,SZ,AY	6
67216	OE	5	GZL,SZ,AY	6
67218	OE	5	GZL,SZ,AY	6
1875	OE	4	GZL,SZ,AY	16
67257	OE	5	GZL,SZ,AY	6
67560	OE	5	GZL,SZ,AY	6
67561	OE	5	GZL,SZ,AY	6
67565	OE	4	GZL,SZ,AY	6
1924	OE	5	GZL,SZ,AY	16
67510	OE	5	GZL,SZ,AY	6
67521	OE	4	GZL,SZ,AY	6
67553	OE	5	GZL,SZ,AY	6
67559	OE	4	GZL,SZ,AY	6
63660	OE	5	GZL,SZ,AY	6
63694	OE	5	GZL,SZ,AY	6
63606	OE	4	GZL,SZ,AY	6
63643	OE	5	GZL,SZ,AY	6
63648	OE	5	GZL,SZ,AY	6
63645	OE	4	GZL,SZ,AY	16
63615	OE	5	GZL,SZ,AY	16
63626	OE	5	GZL,SZ,AY	6
63627	OE	5	GZL,SZ,AY	6
63629	OE	5	GZL,SZ,AY	16
63766	OE	5	GZL,SZ,AY	16
63776	OE	4	GZL,SZ,AY	6
63774	OE	5	GZL,SZ,AY	6
63730	OE	4	GZL,SZ,AY	6
63734	OE	5	GZL,SZ,AY	16
63786	OE	4	GZL,SZ,AY	6
63788	OE	5	GZL,SZ,AY	6
63780	OE	4	GZL,SZ,AY	6
63748	OE	4	GZL,SZ,AY	16
63718	OE	4	GZL,SZ,AY	6
63715	OE	5	GZL,SZ,AY	6
63727	OE	5	GZL,SZ,AY	6
63728	OE	5	GZL,SZ,AY	16
63758	OE	5	GZL,SZ,AY	6
63337	OE	4	GZL,SZ,AY	6
63333	OE	4	GZL,SZ,AY	6
63386	OE	5	GZL,SZ,AY	16
2241	OE	5	GZL,SZ,AY	16
63304	OE	5	GZL,SZ,AY	6
63305	OE	5	GZL,SZ,AY	16
63313	OE	5	GZL,SZ,AY	16
63321	OE	5	GZL,SZ,AY	6
63866	OE	5	GZL,SZ,AY	6
63865	OE	5	GZL,SZ,AY	6
63876	OE	4	GZL,SZ,AY	6
63886	OE	5	GZL,SZ,AY	6
63895	OE	4	GZL,SZ,AY	6
63827	OE	4	GZL,SZ,AY	16
63962	OE	5	GZL,SZ,AY	16
63976	OE	5	GZL,SZ,AY	6
63971	OE	5	GZL,SZ,AY	6
63936	OE	5	GZL,SZ,AY	6
63934	OE	5	GZL,SZ,AY	16
63932	OE	5	GZL,SZ,AY	6
63986	OE	5	GZL,SZ,AY	6
63981	OE	5	GZL,SZ,AY	6
2445	OE	4	GZL,SZ,AY	16
2454	OE	5	GZL,SZ,AY	16
63944	OE	5	GZL,SZ,AY	6
63916	OE	5	GZL,SZ,AY	16
2479	OE	5	GZL,SZ,AY	16
63924	OE	5	GZL,SZ,AY	6
63078	OE	1	GZL,SZ,AY	6
63089	OE	5	GZL,SZ,AY	6
63007	OE	5	GZL,SZ,AY	16
63024	OE	5	GZL,SZ,AY	16
63158	OE	5	GZL,SZ,AY	6
63263	OE	5	GZL,SZ,AY	16
63264	OE	4	GZL,SZ,AY	6
63287	OE	5	GZL,SZ,AY	6
63223	OE	5	GZL,SZ,AY	6
63228	OE	4	GZL,SZ,AY	6
63229	OE	5	GZL,SZ,AY	6
63256	OE	5	GZL,SZ,AY	6
2900	OE	5	GZL,SZ,AY	16
63560	OE	4	GZL,SZ,AY	16
2916	OE	5	GZL,SZ,AY	16
63538	OE	6	GZL,SZ,AY	6
2926	OE	5	GZL,SZ,AY	16
63532	OE	5	GZL,SZ,AY	16
63535	OE	5	GZL,SZ,AY	16
63589	OE	5	GZL,SZ,AY	6
63582	OE	4	GZL,SZ,AY	6
68798	OE	5	GZL,SZ,AY	6
68714	OE	5	GZL,SZ,AY	6
68369	OE	5	GZL,SZ,AY	6
68347	OE	5	GZL,SZ,AY	6
68314	OE	5	GZL,SZ,AY	6
68865	OE	3	GZL,SZ,AY	16
68870	OE	5	GZL,SZ,AY	6
68875	OE	5	GZL,SZ,AY	6
68834	OE	5	GZL,SZ,AY	6
68880	OE	5	GZL,SZ,AY	6
68881	OE	4	GZL,SZ,AY	6
68893	OE	5	GZL,SZ,AY	16
68804	OE	4	GZL,SZ,AY	6
68847	OE	5	GZL,SZ,AY	6
68811	OE	5	GZL,SZ,AY	6
68815	OE	4	GZL,SZ,AY	6
68824	OE	4	GZL,SZ,AY	6
68937	OE	5	GZL,SZ,AY	6
68933	OE	5	GZL,SZ,AY	6
68989	OE	5	GZL,SZ,AY	16
68984	OE	5	GZL,SZ,AY	6
68909	OE	4	GZL,SZ,AY	16
68905	OE	5	GZL,SZ,AY	6
68946	OE	5	GZL,SZ,AY	6
68918	OE	5	GZL,SZ,AY	6
68915	OE	4	GZL,SZ,AY	6
68926	OE	3	GZL,SZ,AY	6
68929	OE	6	GZL,SZ,AY	6
68072	OE	5	GZL,SZ,AY	16
3522	OE	5	GZL,SZ,AY	16
68461	OE	5	GZL,SZ,AY	6
68480	OE	5	GZL,SZ,AY	6
68482	OE	3	GZL,SZ,AY	6
68492	OE	5	GZL,SZ,AY	6
68403	OE	5	GZL,SZ,AY	6
68402	OE	5	GZL,SZ,AY	16
68446	OE	5	GZL,SZ,AY	6
68426	OE	5	GZL,SZ,AY	6
68421	OE	5	GZL,SZ,AY	6
68422	OE	5	GZL,SZ,AY	6
3773	OE	5	GZL,SZ,AY	16
68119	OE	5	GZL,SZ,AY	16
3796	OE	5	GZL,SZ,AY	6
68267	OE	5	GZL,SZ,AY	16
3803	OE	5	GZL,SZ,AY	16
3813	OE	5	GZL,SZ,AY	16
3824	OE	5	GZL,SZ,AY	16
68230	OE	5	GZL,SZ,AY	16
68288	OE	5	GZL,SZ,AY	6
68254	OE	4	GZL,SZ,AY	6
68535	OE	5	GZL,SZ,AY	6
68586	OE	4	GZL,SZ,AY	6
68587	OE	5	GZL,SZ,AY	6
68583	OE	4	GZL,SZ,AY	6
69724	OE	5	GZL,SZ,AY	6
69993	OE	5	GZL,SZ,AY	6
69056	OE	5	GZL,SZ,AY	6
69540	OE	5	GZL,SZ,AY	6
69517	OE	5	GZL,SZ,AY	6
69521	OE	3	GZL,SZ,AY	6
69555	OE	5	GZL,SZ,AY	6
60679	OE	5	GZL,SZ,AY	6
60670	OE	5	GZL,SZ,AY	6
60636	OE	5	GZL,SZ,AY	6
60794	OE	5	GZL,SZ,AY	6
60703	OE	4	GZL,SZ,AY	6
60702	OE	4	GZL,SZ,AY	6
60747	OE	5	GZL,SZ,AY	6
60744	OE	5	GZL,SZ,AY	16
60741	OE	5	GZL,SZ,AY	6
60716	OE	5	GZL,SZ,AY	6
60340	OE	4	GZL,SZ,AY	6
60320	OE	5	GZL,SZ,AY	6
60866	OE	5	GZL,SZ,AY	6
60833	OE	5	GZL,SZ,AY	6
60802	OE	5	GZL,SZ,AY	6
60840	OE	5	GZL,SZ,AY	6
60844	OE	5	GZL,SZ,AY	6
60811	OE	5	GZL,SZ,AY	6
60812	OE	5	GZL,SZ,AY	6
60855	OE	5	GZL,SZ,AY	6
60038	OE	5	GZL,SZ,AY	6
60031	OE	5	GZL,SZ,AY	6
60091	OE	5	GZL,SZ,AY	6
60015	OE	5	GZL,SZ,AY	6
60053	OE	5	GZL,SZ,AY	6
60054	OE	5	GZL,SZ,AY	6
64279	OE	5	GZL,SZ,AY	6
64286	OE	5	GZL,SZ,AY	6
64291	OE	5	GZL,SZ,AY	6
64295	OE	5	GZL,SZ,AY	6
64244	OE	3	GZL,SZ,AY	6
64536	OE	5	GZL,SZ,AY	6
64535	OE	4	GZL,SZ,AY	6
64580	OE	5	GZL,SZ,AY	6
64594	OE	5	GZL,SZ,AY	6
64507	OE	5	GZL,SZ,AY	6
64523	OE	5	GZL,SZ,AY	6
64557	OE	5	GZL,SZ,AY	6
61668	OE	5	GZL,SZ,AY	6
61660	OE	5	GZL,SZ,AY	6
61677	OE	5	GZL,SZ,AY	6
61674	OE	4	GZL,SZ,AY	6
26661	CAS9	2	GZL,SZ,AY	16
26662	CAS9	2	GZL,SZ,AY	16
80017	CAS9	5	GZL,SZ,AY	16
26637	CAS9	2	GZL,SZ,AY	16
26633	CAS9	5	GZL,SZ,AY	16
80024	CAS9	5	GZL,SZ,AY	16
26634	CAS9	2	GZL,SZ,AY	16
80027	CAS9	5	GZL,SZ,AY	16
26687	CAS9	2	GZL,SZ,AY	16
26689	CAS9	4	GZL,SZ,AY	16
80035	CAS9	5	GZL,SZ,AY	16
80051	CAS9	5	GZL,SZ,AY	16
26643	CAS9	2	GZL,SZ,AY	16
80067	CAS9	4	GZL,SZ,AY	16
80072	CAS9	8	GZL,SZ,AY	16
80073	CAS9	5	GZL,SZ,AY	16
26610	CAS9	2	GZL,SZ,AY	16
26611	CAS9	3	GZL,SZ,AY	16
80080	CAS9	3	GZL,SZ,AY	16
26623	CAS9	4	GZL,SZ,AY	16
26624	CAS9	3	GZL,SZ,AY	16
26622	CAS9	2	GZL,SZ,AY	16
26625	CAS9	4	GZL,SZ,AY	16
26656	CAS9	4	GZL,SZ,AY	16
26653	CAS9	4	GZL,SZ,AY	16
26659	CAS9	4	GZL,SZ,AY	16
26654	CAS9	3	GZL,SZ,AY	16
26651	CAS9	6	GZL,SZ,AY	16
26652	CAS9	5	GZL,SZ,AY	16
26766	CAS9	3	GZL,SZ,AY	16
26767	CAS9	4	GZL,SZ,AY	16
26768	CAS9	2	GZL,SZ,AY	16
26770	CAS9	2	GZL,SZ,AY	16
26775	CAS9	4	GZL,SZ,AY	16
26736	CAS9	4	GZL,SZ,AY	16
26788	CAS9	3	GZL,SZ,AY	16
26781	CAS9	2	GZL,SZ,AY	16
26707	CAS9	3	GZL,SZ,AY	16
26703	CAS9	4	GZL,SZ,AY	16
26747	CAS9	3	GZL,SZ,AY	16
26743	CAS9	4	GZL,SZ,AY	16
26748	CAS9	3	GZL,SZ,AY	16
26749	CAS9	4	GZL,SZ,AY	16
26740	CAS9	2	GZL,SZ,AY	16
26741	CAS9	3	GZL,SZ,AY	16
26724	CAS9	3	GZL,SZ,AY	16
26721	CAS9	5	GZL,SZ,AY	16
26324	CAS9	3	GZL,SZ,AY	16
26868	CAS9	3	GZL,SZ,AY	16
26864	CAS9	3	GZL,SZ,AY	16
26989	CAS9	2	GZL,SZ,AY	16
56685	OE	4	GZL,SZ,AY	6
90084	CAS9	5	GZL,SZ,AY	16
56799	CAS9	6	GZL,SZ,AY	16
56794	CAS9	3	GZL,SZ,AY	16
56700	CAS9	4	GZL,SZ,AY	16
56704	CAS9	6	GZL,SZ,AY	16
56701	CAS9	6	GZL,SZ,AY	16
57674	OE	5	GZL,SZ,AY	6
57672	OE	5	GZL,SZ,AY	16
57646	OE	5	GZL,SZ,AY	6
57640	OE	5	GZL,SZ,AY	16
57617	OE	5	GZL,SZ,AY	16
57619	OE	5	GZL,SZ,AY	6
91078	OE	5	GZL,SZ,AY	16
57622	OE	5	GZL,SZ,AY	16
57655	OE	5	GZL,SZ,AY	16
57762	OE	5	GZL,SZ,AY	16
57772	OE	5	GZL,SZ,AY	6
57733	OE	4	GZL,SZ,AY	6
58667	OE	5	GZL,SZ,AY	6
58665	OE	3	GZL,SZ,AY	6
58679	OE	5	GZL,SZ,AY	6
58674	OE	4	GZL,SZ,AY	6
55784	OE	2	GZL,SZ,AY	6
55747	OE	3	GZL,SZ,AY	6
55749	OE	2	GZL,SZ,AY	6
		1602

## Sheet: Table S4
Table S4 Gene Ontology enrichment analysis of all 717 genes from 2018 and 2019. Boldface type in the Material ID column means that the line was planted in both years. None: no corresponding classification.
No.	Year	Material ID	GO class	GO biological process complete
1	2018	66682	none	none
2	2018	66606	none	none
3	2018	66618	biological_process	cell redox homeostasis
4	2018-2019	66776	biological_process	regulation of transcription, DNA-dependent
5	2018	66773	molecular_function	protein dimerization activity
6	2018	66779	molecular_function	zinc ion binding
7	2018	66734	biological_process	regulation of transcription, DNA-dependent
8	2018	66781	molecular_function	protein dimerization activity
9	2018	66711	biological_process	protein folding
10	2018	66726	none	none
11	2018	66756	molecular_function	DNA binding
12	2018	66759	molecular_function	oxidoreductase activity
13	2018	66332	biological_process	DNA metabolic process
14	2018-2019	66329	biological_process	tRNA processing
15	2018	66321	biological_process	sexual reproduction
16	2018	66325	biological_process	sexual reproduction
17	2018	66866	biological_process	regulation of GTPase activity
18	2018	66868	biological_process	protein amino acid phosphorylation
19	2018	66862	biological_process	protein amino acid phosphorylation
20	2018	66873	biological_process	protein amino acid phosphorylation
21	2018	66839	biological_process	protein amino acid phosphorylation
22	2018	66887	none	none
23	2018-2019	344	biological_process	response to freezing
24	2018	66855	molecular_function	sequence-specific DNA binding
25	2018-2019	66962	biological_process	response to freezing
26	2018	66965	biological_process	actin cytoskeleton organization
27	2018	66904	biological_process	cellular amino acid derivative biosynthetic process
28	2018	66066	biological_process	protein transport
29	2018	66035	biological_process	regulation of transcription, DNA-dependent
30	2018	66084	biological_process	metabolic process
31	2018	66004	none	none
32	2018	66045	biological_process	response to freezing
33	2018	66466	biological_process	transmembrane transport
34	2018	66468	molecular_function	protein dimerization activity
35	2018	66464	biological_process	transmembrane transport
36	2018-2019	66403	molecular_function	DNA binding
37	2018	66400	biological_process	response to freezing
38	2018	66401	molecular_function	DNA binding
39	2018	66405	molecular_function	zinc ion binding
40	2018	66421	molecular_function	magnesium chelatase activity
41	2018	66456	molecular_function	protein dimerization activity
42	2018	66452	biological_process	regulation of transcription, DNA-dependent
43	2018	66166	cellular_component	extracellular region
44	2018	66172	biological_process	oxidation reduction
45	2018-2019	66175	biological_process	isoprenoid biosynthetic process
46	2018	66139	cellular_component	integral to membrane
47	2018-2019	725	none	none
48	2018	66188	biological_process	regulation of transcription, DNA-dependent
49	2018	66108	molecular_function	RNA binding
50	2018	66101	molecular_function	zinc ion binding
51	2018	66147	biological_process	protein amino acid phosphorylation
52	2018	66140	biological_process	protein amino acid phosphorylation
53	2018	66112	biological_process	protein amino acid phosphorylation
54	2018	66124	none	none
55	2018	66153	biological_process	protein amino acid phosphorylation
56	2018	66155	biological_process	signal transduction
57	2018	66232	molecular_function	histone-lysine N-methyltransferase activity
58	2018-2019	66288	biological_process	oxidation reduction
59	2018	66299	none	none
60	2018	66292	biological_process	response to freezing
61	2018-2019	66217	biological_process	regulation of protein metabolic process
62	2018	66218	none	none
63	2018	66562	biological_process	cell redox homeostasis
64	2018	66565	cellular_component	extracellular region
65	2018-2019	66543	none	none
66	2018	66528	molecular_function	sequence-specific DNA binding
67	2018	66559	molecular_function	hydrolase activity, acting on ester bonds
68	2018	67639	molecular_function	calcium-dependent phospholipid binding
69	2018-2019	67608	cellular_component	apoplast
70	2018	67605	biological_process	response to freezing
71	2018	67625	biological_process	cell redox homeostasis
72	2018	67706	cellular_component	membrane
73	2018	67701	biological_process	oxidation reduction
74	2018	67702	biological_process	oxidation reduction
75	2018	67746	molecular_function	sucrose synthase activity
76	2018-2019	67750	biological_process	regulation of transcription
77	2018-2019	67374	biological_process	oxidation reduction
78	2018	67304	none	none
79	2018	67316	cellular_component	integral to membrane
80	2018-2019	1299	biological_process	oxidation reduction
81	2018	67863	biological_process	carbohydrate metabolic process
82	2018	67832	biological_process	protein amino acid phosphorylation
83	2018	67881	molecular_function	DNA binding
84	2018	67899	biological_process	actin cytoskeleton organization
85	2018	67894	biological_process	transmembrane transport
86	2018	67802	biological_process	response to freezing
87	2018	67826	biological_process	transmembrane transport
88	2018	67822	biological_process	transmembrane transport
89	2018	67978	biological_process	transmembrane transport
90	2018	67951	none	none
91	2018	67088	none	none
92	2018	67049	none	none
93	2018	67052	none	none
94	2018	67466	molecular_function	DNA binding
95	2018	67460	molecular_function	DNA binding
96	2018-2019	67462	biological_process	nucleosome assembly
97	2018	67473	none	none
98	2018	67470	biological_process	riboflavin biosynthetic process
99	2018	1627	biological_process	regulation of transcription
100	2018	67483	biological_process	transmembrane transport
101	2018	67406	biological_process	regulation of transcription
102	2018	67449	biological_process	translation
103	2018	67444	biological_process	regulation of transcription, DNA-dependent
104	2018	67445	biological_process	regulation of transcription, DNA-dependent
105	2018	67417	biological_process	regulation of transcription, DNA-dependent
106	2018	67163	biological_process	regulation of transcription
107	2018	67168	none	none
108	2018	67160	biological_process	regulation of transcription
109	2018-2019	67179	none	none
110	2018	67129	biological_process	regulation of transcription
111	2018	67120	molecular_function	nucleic acid binding
112	2018	67125	biological_process	proteolysis
113	2018-2019	67152	molecular_function	ubiquitin-ubiquitin ligase activity
114	2018	67155	biological_process	intracellular signaling pathway
115	2018	67267	molecular_function	phosphoric diester hydrolase activity
116	2018	67264	biological_process	protein amino acid phosphorylation
117	2018	67262	biological_process	protein amino acid phosphorylation
118	2018	67265	molecular_function	protein kinase regulator activity
119	2018-2019	67272	biological_process	response to freezing
120	2018-2019	67237	molecular_function	zinc ion binding
121	2018-2019	67238	molecular_function	small protein activating enzyme activity
122	2018	67234	biological_process	regulation of transcription
123	2018-2019	67235	biological_process	protein amino acid phosphorylation
124	2018	1835	molecular_function	cation binding
125	2018	67282	cellular_component	nucleus
126	2018	67291	molecular_function	coenzyme binding
127	2018	67200	biological_process	protein amino acid phosphorylation
128	2018	67204	cellular_component	membrane
129	2018	67202	molecular_function	nutrient reservoir activity
130	2018-2019	1875	molecular_function	cofactor binding
131	2018	67227	molecular_function	DNA binding
132	2018	67228	cellular_component	integral to membrane
133	2018	67224	biological_process	protein amino acid phosphorylation
134	2018	67222	molecular_function	FAD binding
135	2018-2019	67257	molecular_function	ubiquitin protein ligase binding
136	2018	67567	molecular_function	transferase activity, transferring hexosyl groups
137	2018	67563	biological_process	oxidation reduction
138	2018	67568	biological_process	protein amino acid phosphorylation
139	2018	67571	molecular_function	P-P-bond-hydrolysis-driven protein transmembrane transporter activity
140	2018	67536	biological_process	oxidation reduction
141	2018-2019	1924	biological_process	recognition of pollen
142	2018	67534	molecular_function	carbon-sulfur lyase activity
143	2018	67531	biological_process	oxidation reduction
144	2018	67590	biological_process	glucan biosynthetic process
145	2018	67591	none	none
146	2018	67543	biological_process	response to biotic stimulus
147	2018	67545	none	none
148	2018	67516	biological_process	transmembrane transport
149	2018	67512	biological_process	regulation of transcription
150	2018	67523	none	none
151	2018	67528	none	none
152	2018	67520	molecular_function	DNA binding
153	2018	67558	biological_process	protein amino acid phosphorylation
154	2018	63666	molecular_function	zinc ion binding
155	2018	63669	biological_process	transmembrane transport
156	2018	63664	biological_process	regulation of transcription, DNA-dependent
157	2018	63679	biological_process	protein amino acid phosphorylation
158	2018	63638	none	none
159	2018	63686	none	none
160	2018	63683	none	none
161	2018-2019	63606	none	none
162	2018	63602	cellular_component	membrane
163	2018-2019	63645	biological_process	regulation of transcription, DNA-dependent
164	2018-2019	63615	none	none
165	2018-2019	63629	biological_process	response to light stimulus
166	2018	63625	biological_process	metabolic process
167	2018-2019	63766	biological_process	nucleosome assembly
168	2018	63762	molecular_function	protein dimerization activity
169	2018-2019	63734	biological_process	oxidation reduction
170	2018	63787	none	none
171	2018	2157	none	none
172	2018-2019	63748	molecular_function	coenzyme binding
173	2018	63745	biological_process	oxidation reduction
174	2018	63726	none	none
175	2018	63723	molecular_function	protein dimerization activity
176	2018-2019	63728	biological_process	transmembrane transport
177	2018	63721	biological_process	cellulose biosynthetic process
178	2018	63725	molecular_function	phosphopantetheine binding
179	2018	63759	biological_process	metabolic process
180	2018	63364	molecular_function	protein dimerization activity
181	2018	63378	molecular_function	guanyl nucleotide binding
182	2018-2019	63386	none	none
183	2018	63388	cellular_component	outer membrane-bounded periplasmic space
184	2018	63380	biological_process	transmembrane transport
185	2018-2019	2241	molecular_function	acid-amino acid ligase activity
186	2018	63308	biological_process	oxidation reduction
187	2018	63301	none	none
188	2018-2019	63305	none	none
189	2018-2019	63313	biological_process	response to freezing
190	2018	63312	none	none
191	2018	63357	biological_process	oxidation reduction
192	2018	63352	molecular_function	O-methyltransferase activity
193	2018	63883	biological_process	metabolic process
194	2018	63888	biological_process	response to freezing
195	2018	63889	biological_process	protein amino acid phosphorylation
196	2018	63899	biological_process	signal transduction
197	2018	63807	none	none
198	2018	63809	biological_process	protein amino acid phosphorylation
199	2018	63800	biological_process	transmembrane transport
200	2018-2019	63827	molecular_function	hydrolase activity
201	2018	63825	molecular_function	carbon-sulfur lyase activity
202	2018	63857	biological_process	regulation of transcription
203	2018	63967	molecular_function	protein binding
204	2018	63968	biological_process	regulation of transcription
205	2018	63969	molecular_function	nucleoside-triphosphatase activity
206	2018-2019	63962	molecular_function	DNA binding
207	2018	63937	none	none
208	2018	63930	biological_process	transmembrane transport
209	2018-2019	63934	molecular_function	carbon-nitrogen ligase activity, with glutamine as amido-N-donor
210	2018	63931	biological_process	oxidation reduction
211	2018-2019	63932	biological_process	protein ubiquitination
212	2018	63989	biological_process	protein amino acid phosphorylation
213	2018	63980	biological_process	response to freezing
214	2018-2019	2445	biological_process	metabolic process
215	2018	63907	none	none
216	2018	63908	none	none
217	2018-2019	2454	biological_process	transmembrane transport
218	2018-2019	63916	none	none
219	2018	63914	biological_process	regulation of transcription, DNA-dependent
220	2018-2019	2479	none	none
221	2018	63927	biological_process	oxidation reduction
222	2018	63929	biological_process	transmembrane transport
223	2018	63060	molecular_function	ATP binding
224	2018	63070	molecular_function	RNA binding
225	2018	63039	none	none
226	2018	63031	molecular_function	protein binding
227	2018	63096	none	none
228	2018	63094	none	none
229	2018-2019	63007	biological_process	metabolic process
230	2018-2019	63024	none	none
231	2018	63464	molecular_function	guanyl nucleotide binding
232	2018	63465	none	none
233	2018	63477	cellular_component	integral to membrane
234	2018	63471	biological_process	transmembrane transport
235	2018	63438	none	none
236	2018	63481	biological_process	carbohydrate metabolic process
237	2018	63482	biological_process	protein metabolic process
238	2018	63485	none	none
239	2018	63490	cellular_component	membrane
240	2018	63454	none	none
241	2018	63124	cellular_component	integral to membrane
242	2018	63121	molecular_function	nucleic acid binding
243	2018	63154	biological_process	tRNA aminoacylation
244	2018	63266	biological_process	response to freezing
245	2018-2019	63263	none	none
246	2018	63273	biological_process	translation
247	2018	63271	molecular_function	RNA binding
248	2018	63288	biological_process	translation
249	2018	63289	none	none
250	2018	63280	none	none
251	2018	63281	none	none
252	2018	63282	biological_process	transmembrane transport
253	2018	2840	none	none
254	2018	63297	molecular_function	tRNA binding
255	2018	63293	molecular_function	FMN binding
256	2018	63242	biological_process	protein amino acid phosphorylation
257	2018	63212	molecular_function	hydrolase activity
258	2018	63226	none	none
259	2018	63227	none	none
260	2018-2019	63223	biological_process	proteasomal ubiquitin-dependent protein catabolic process
261	2018-2019	63229	biological_process	proteolysis involved in cellular protein catabolic process
262	2018	63220	molecular_function	copper chaperone activity
263	2018	63221	none	none
264	2018	63251	molecular_function	unfolded protein binding
265	2018	63252	none	none
266	2018-2019	2900	molecular_function	heat shock protein binding
267	2018	63567	none	none
268	2018	63563	biological_process	oxidation reduction
269	2018	63568	biological_process	oxidation reduction
270	2018	63569	none	none
271	2018-2019	63560	biological_process	transport
272	2018	63564	molecular_function	ATP binding
273	2018	63561	biological_process	small GTPase mediated signal transduction
274	2018	63562	none	none
275	2018	63576	none	none
276	2018	63577	molecular_function	transferase activity, transferring hexosyl groups
277	2018	63573	molecular_function	zinc ion binding
278	2018	63578	biological_process	regulation of Rab GTPase activity
279	2018	63579	none	none
280	2018	63570	none	none
281	2018-2019	2916	cellular_component	endoplasmic reticulum
282	2018	63571	none	none
283	2018	63572	none	none
284	2018	63575	biological_process	protein transport
285	2018	63536	none	none
286	2018	63537	molecular_function	3'-5' exonuclease activity
287	2018	63533	molecular_function	cysteine-type peptidase activity
288	2018	63539	molecular_function	transferase activity, transferring acyl groups, acyl groups converted into alkyl on transfer
289	2018-2019	2926	none	none
290	2018	63531	none	none
291	2018-2019	63532	biological_process	translation
292	2018-2019	63535	molecular_function	5-formyltetrahydrofolate cyclo-ligase activity
293	2018	63586	none	none
294	2018	63587	none	none
295	2018	63583	none	none
296	2018	63588	biological_process	vesicle-mediated transport
297	2018-2019	63589	none	none
298	2018	63580	biological_process	oxidation reduction
299	2018	63584	molecular_function	hydrolase activity
300	2018	63581	none	none
301	2018	63585	none	none
302	2018	63596	cellular_component	membrane
303	2018	63597	biological_process	oxidation reduction
304	2018	63593	molecular_function	calcium ion binding
305	2018	63598	none	none
306	2018	63599	biological_process	carbohydrate metabolic process
307	2018	68707	biological_process	protein amino acid phosphorylation
308	2018	68709	biological_process	protein amino acid phosphorylation
309	2018	68700	molecular_function	ATP binding
310	2018	68704	molecular_function	ATP binding
311	2018	68743	biological_process	vesicle-mediated transport
312	2018	68717	biological_process	protein transport
313	2018	68724	cellular_component	large ribosomal subunit
314	2018	68752	biological_process	transmembrane transport
315	2018	68367	none	none
316	2018	68363	none	none
317	2018-2019	68369	none	none
318	2018	68307	molecular_function	methyltransferase activity
319	2018	68349	molecular_function	zinc ion binding
320	2018	68316	molecular_function	zinc ion binding
321	2018	68353	cellular_component	membrane
322	2018	68352	cellular_component	membrane
323	2018	68869	cellular_component	membrane
324	2018	68862	cellular_component	membrane
325	2018-2019	68865	biological_process	oxidation reduction
326	2018	68879	none	none
327	2018	68837	molecular_function	protein dimerization activity
328	2018	68833	biological_process	transmembrane transport
329	2018	68835	biological_process	protein amino acid phosphorylation
330	2018-2019	68893	none	none
331	2018	68899	biological_process	protein amino acid phosphorylation
332	2018	68807	biological_process	protein amino acid phosphorylation
333	2018	68843	biological_process	response to freezing
334	2018	68816	biological_process	regulation of signal transduction
335	2018	68856	none	none
336	2018-2019	68989	biological_process	protein amino acid phosphorylation
337	2018	68990	none	none
338	2018	68906	cellular_component	integral to membrane
339	2018	68908	biological_process	protein amino acid phosphorylation
340	2018-2019	68909	molecular_function	amino acid binding
341	2018	68901	biological_process	protein amino acid phosphorylation
342	2018	68947	biological_process	protein amino acid phosphorylation
343	2018	68948	biological_process	protein amino acid phosphorylation
344	2018	68913	biological_process	protein amino acid phosphorylation
345	2018	68060	biological_process	protein amino acid phosphorylation
346	2018-2019	68072	biological_process	protein amino acid phosphorylation
347	2018-2019	3522	biological_process	protein amino acid phosphorylation
348	2018	68472	none	none
349	2018	68484	biological_process	response to wounding
350	2018	68493	biological_process	cell proliferation
351	2018	68407	none	none
352	2018-2019	68402	none	none
353	2018	68117	none	none
354	2018-2019	3773	none	none
355	2018-2019	68119	none	none
356	2018	68110	none	none
357	2018	68129	none	none
358	2018	68122	none	none
359	2018	68156	none	none
360	2018	68153	none	none
361	2018	68151	none	none
362	2018-2019	68267	none	none
363	2018-2019	3803	none	none
364	2018	68269	none	none
365	2018	68276	none	none
366	2018-2019	3813	none	none
367	2018-2019	3824	none	none
368	2018-2019	68230	biological_process	signal transduction
369	2018	68234	none	none
370	2018	68283	biological_process	oxidation reduction
371	2018	68282	biological_process	protein amino acid phosphorylation
372	2018	68578	none	none
373	2018	68536	none	none
374	2018	68539	none	none
375	2018	68584	none	none
376	2018	69598	none	none
377	2018	69549	none	none
378	2018	69516	biological_process	oxidation reduction
379	2018	60706	molecular_function	protein binding
380	2018-2019	60744	cellular_component	membrane
381	2018	60324	biological_process	protein homooligomerization
382	2018	60351	biological_process	regulation of transcription, DNA-dependent
383	2018	26667	biological_process	transmembrane transport
384	2018	26664	biological_process	protein amino acid phosphorylation
385	2018	26679	molecular_function	DNA binding
386	2018	26670	molecular_function	DNA binding
387	2018	26674	biological_process	response to freezing
388	2018-2019	80017	biological_process	response to freezing
389	2018	26636	none	none
390	2018-2019	26633	biological_process	transmembrane transport
391	2018-2019	80024	biological_process	response to freezing
392	2018	26630	biological_process	response to freezing
393	2018-2019	80027	biological_process	oxidation reduction
394	2018	26686	biological_process	protein amino acid phosphorylation
395	2018-2019	26687	none	none
396	2018-2019	26689	biological_process	oxidation reduction
397	2018-2019	80035	molecular_function	sequence-specific DNA binding
398	2018	26684	molecular_function	4 iron, 4 sulfur cluster binding
399	2018	26681	molecular_function	4 iron, 4 sulfur cluster binding
400	2018	26685	biological_process	transmembrane transport
401	2018	26691	cellular_component	nucleus
402	2018	26692	cellular_component	integral to membrane
403	2018	26695	biological_process	regulation of transcription, DNA-dependent
404	2018	26606	none	none
405	2018-2019	80051	biological_process	oxidation reduction
406	2018	26603	none	none
407	2018	26609	molecular_function	calcium ion binding
408	2018	26600	biological_process	signal transduction
409	2018	26604	biological_process	signal transduction
410	2018	26602	cellular_component	membrane
411	2018	26605	cellular_component	membrane
412	2018	26647	molecular_function	protein dimerization activity
413	2018	26640	biological_process	transmembrane transport
414	2018-2019	80067	biological_process	protein amino acid phosphorylation
415	2018	26642	biological_process	protein amino acid phosphorylation
416	2018	26645	biological_process	oxidation reduction
417	2018	26616	molecular_function	pyridoxal phosphate binding
418	2018-2019	80072	biological_process	oxidation reduction
419	2018	26619	cellular_component	membrane
420	2018	26627	molecular_function	metal ion binding
421	2018	56630	biological_process	signal transduction
422	2018	56689	none	none
423	2018	56694	biological_process	regulation of GTPase activity
424	2018	56608	none	none
425	2018	56613	biological_process	protein amino acid phosphorylation
426	2018	56611	none	none
427	2018	56628	none	none
428	2018-2019	90084	biological_process	protein amino acid phosphorylation
429	2018	57669	none	none
430	2018-2019	57672	cellular_component	COPII vesicle coat
431	2018	57693	none	none
432	2018	91047	none	none
433	2018	57604	none	none
434	2018	57647	none	none
435	2018-2019	57640	none	none
436	2018	57645	none	none
437	2018-2019	57617	molecular_function	zinc ion binding
438	2018	57613	molecular_function	sequence-specific DNA binding
439	2018-2019	91078	none	none
440	2018	57615	none	none
441	2018	57623	biological_process	regulation of transcription
442	2018	57624	molecular_function	zinc ion binding
443	2018-2019	57622	biological_process	response to freezing
444	2018	57659	cellular_component	membrane
445	2018-2019	57655	none	none
446	2018	57766	none	none
447	2018	57767	none	none
448	2018-2019	57762	cellular_component	membrane
449	2018	57777	cellular_component	membrane
450	2018	57773	none	none
451	2018	57778	molecular_function	ligase activity
452	2018	57779	molecular_function	ligase activity
453	2018	57771	molecular_function	ligase activity
454	2019	66609	none	none
455	2019	66602	none	none
456	2019	66730	molecular_function	zinc ion binding
457	2019	66785	none	none
458	2019	66704	biological_process	regulation of transcription, DNA-dependent
459	2019	66701	molecular_function	protein binding
460	2019	66748	biological_process	tRNA processing
461	2019	66717	none	none
462	2019	66725	molecular_function	lyase activity
463	2019	66757	molecular_function	DNA binding
464	2019	66375	biological_process	response to freezing
465	2019	66385	biological_process	protein ubiquitination
466	2019	66304	none	none
467	2019	66863	cellular_component	cytoplasm
468	2019	66800	none	none
469	2019	66966	biological_process	ubiquitin-dependent protein catabolic process
470	2019	66917	biological_process	transmembrane transport
471	2019	66954	biological_process	carbohydrate metabolic process
472	2019	66044	biological_process	actin cytoskeleton organization
473	2019	66465	biological_process	oxidation reduction
474	2019	66485	cellular_component	membrane
475	2019	66415	cellular_component	intracellular
476	2019	66174	molecular_function	oxidoreductase activity
477	2019	66171	molecular_function	acyltransferase activity
478	2019	66136	molecular_function	methyltransferase activity
479	2019	66138	none	none
480	2019	66198	cellular_component	proton-transporting V-type ATPase, V0 domain
481	2019	66146	biological_process	protein amino acid phosphorylation
482	2019	66264	biological_process	signal transduction
483	2019	66212	biological_process	regulation of protein metabolic process
484	2019	67665	none	none
485	2019	67710	biological_process	transmembrane transport
486	2019	67383	biological_process	regulation of transcription, DNA-dependent
487	2019	67396	molecular_function	zinc ion binding
488	2019	67397	molecular_function	sequence-specific DNA binding
489	2019	67345	cellular_component	integral to membrane
490	2019	67318	none	none
491	2019	67862	biological_process	biosynthetic process
492	2019	67836	biological_process	metabolic process
493	2019	67886	molecular_function	DNA binding
494	2019	67820	biological_process	transmembrane transport
495	2019	67858	biological_process	protein amino acid phosphorylation
496	2019	67962	none	none
497	2019	67977	biological_process	vesicle-mediated transport
498	2019	67943	biological_process	transmembrane transport
499	2019	67916	molecular_function	phosphotransferase activity, alcohol group as acceptor
500	2019	67067	biological_process	recognition of pollen
501	2019	67065	none	none
502	2019	67031	none	none
503	2019	67086	none	none
504	2019	67096	none	none
505	2019	67463	biological_process	microtubule-based process
506	2019	67432	biological_process	regulation of transcription
507	2019	67497	biological_process	regulation of transcription
508	2019	67404	molecular_function	zinc ion binding
509	2019	67443	biological_process	regulation of transcription, DNA-dependent
510	2019	67453	molecular_function	zinc ion binding
511	2019	67182	none	none
512	2019	67144	molecular_function	zinc ion binding
513	2019	67122	biological_process	oxidation reduction
514	2019	67156	biological_process	regulation of protein metabolic process
515	2019	67270	biological_process	phosphoinositide-mediated signaling
516	2019	67289	biological_process	protein amino acid phosphorylation
517	2019	67285	biological_process	photosynthesis
518	2019	67295	molecular_function	ubiquitin protein ligase binding
519	2019	67203	molecular_function	ubiquitin protein ligase binding
520	2019	67247	biological_process	regulation of protein metabolic process
521	2019	67241	none	none
522	2019	67216	cellular_component	integral to membrane
523	2019	67218	molecular_function	lipid binding
524	2019	67560	none	none
525	2019	67561	none	none
526	2019	67565	biological_process	protein transport
527	2019	67510	molecular_function	binding
528	2019	67521	molecular_function	sodium:dicarboxylate symporter activity
529	2019	67553	biological_process	protein amino acid phosphorylation
530	2019	67559	molecular_function	calcium ion binding
531	2019	63660	cellular_component	membrane
532	2019	63694	biological_process	regulation of transcription
533	2019	63643	none	none
534	2019	63648	biological_process	regulation of transcription
535	2019	63626	biological_process	transport
536	2019	63627	biological_process	oxidation reduction
537	2019	63776	cellular_component	membrane
538	2019	63774	molecular_function	transferase activity, transferring acyl groups other than amino-acyl groups
539	2019	63730	none	none
540	2019	63786	molecular_function	transferase activity, transferring acyl groups other than amino-acyl groups
541	2019	63788	biological_process	oxidation reduction
542	2019	63780	molecular_function	unfolded protein binding
543	2019	63718	molecular_function	DNA binding
544	2019	63715	none	none
545	2019	63727	none	none
546	2019	63758	biological_process	protein ubiquitination
547	2019	63337	biological_process	trehalose biosynthetic process
548	2019	63333	biological_process	protein ubiquitination
549	2019	63304	none	none
550	2019	63321	molecular_function	sequence-specific DNA binding
551	2019	63866	biological_process	ubiquitin-dependent protein catabolic process
552	2019	63865	biological_process	transmembrane transport
553	2019	63876	biological_process	transmembrane transport
554	2019	63886	biological_process	protein ubiquitination
555	2019	63895	biological_process	protein ubiquitination
556	2019	63976	molecular_function	catalytic activity
557	2019	63971	biological_process	protein ubiquitination
558	2019	63936	biological_process	trehalose metabolic process
559	2019	63986	biological_process	transmembrane transport
560	2019	63981	none	none
561	2019	63944	none	none
562	2019	63924	molecular_function	Rho guanyl-nucleotide exchange factor activity
563	2019	63078	molecular_function	hydrolase activity
564	2019	63089	none	none
565	2019	63158	none	none
566	2019	63264	molecular_function	sucrose-phosphatase activity
567	2019	63287	cellular_component	apoplast
568	2019	63228	biological_process	plant-type cell wall organization
569	2019	63256	biological_process	carbohydrate metabolic process
570	2019	63538	molecular_function	ribonuclease T2 activity
571	2019	63582	biological_process	phosphate metabolic process
572	2019	68798	molecular_function	protein dimerization activity
573	2019	68714	molecular_function	guanyl nucleotide binding
574	2019	68347	molecular_function	zinc ion binding
575	2019	68314	molecular_function	zinc ion binding
576	2019	68870	cellular_component	membrane
577	2019	68875	cellular_component	membrane
578	2019	68834	biological_process	nitrogen compound metabolic process
579	2019	68880	biological_process	protein amino acid phosphorylation
580	2019	68881	biological_process	protein amino acid phosphorylation
581	2019	68804	biological_process	protein amino acid phosphorylation
582	2019	68847	biological_process	protein amino acid phosphorylation
583	2019	68811	none	none
584	2019	68815	biological_process	protein amino acid phosphorylation
585	2019	68824	biological_process	protein amino acid phosphorylation
586	2019	68937	biological_process	protein amino acid phosphorylation
587	2019	68933	biological_process	protein amino acid phosphorylation
588	2019	68984	biological_process	protein amino acid phosphorylation
589	2019	68905	biological_process	protein amino acid phosphorylation
590	2019	68946	biological_process	protein amino acid phosphorylation
591	2019	68918	none	none
592	2019	68915	biological_process	protein amino acid phosphorylation
593	2019	68926	biological_process	protein amino acid phosphorylation
594	2019	68929	biological_process	protein amino acid phosphorylation
595	2019	68461	none	none
596	2019	68480	biological_process	defense response
597	2019	68482	molecular_function	lipid binding
598	2019	68492	none	none
599	2019	68403	none	none
600	2019	68446	none	none
601	2019	68426	molecular_function	sequence-specific DNA binding
602	2019	68421	molecular_function	binding
603	2019	68422	molecular_function	potassium channel inhibitor activity
604	2019	3796	none	none
605	2019	68288	molecular_function	serine-type endopeptidase inhibitor activity
606	2019	68254	biological_process	protein amino acid phosphorylation
607	2019	68535	none	none
608	2019	68586	none	none
609	2019	68587	none	none
610	2019	68583	none	none
611	2019	69724	biological_process	regulation of transcription, DNA-dependent
612	2019	69993	molecular_function	zinc ion binding
613	2019	69056	biological_process	oxidation reduction
614	2019	69540	none	none
615	2019	69517	biological_process	oxidation reduction
616	2019	69521	none	none
617	2019	69555	none	none
618	2019	60679	biological_process	signal transduction
619	2019	60670	molecular_function	protein dimerization activity
620	2019	60636	molecular_function	sequence-specific DNA binding
621	2019	60794	molecular_function	catalytic activity
622	2019	60703	none	none
623	2019	60702	none	none
624	2019	60747	molecular_function	phospholipid binding
625	2019	60741	none	none
626	2019	60716	molecular_function	binding
627	2019	60340	molecular_function	cysteine-type endopeptidase inhibitor activity
628	2019	60320	biological_process	protein homooligomerization
629	2019	60866	none	none
630	2019	60833	biological_process	protein transport
631	2019	60802	biological_process	translational elongation
632	2019	60840	biological_process	regulation of transcription, DNA-dependent
633	2019	60844	biological_process	regulation of transcription, DNA-dependent
634	2019	60811	none	none
635	2019	60812	molecular_function	lipid binding
636	2019	60855	none	none
637	2019	60038	none	none
638	2019	60031	none	none
639	2019	60091	biological_process	signal transduction
640	2019	60015	none	none
641	2019	60053	none	none
642	2019	60054	molecular_function	RNA binding
643	2019	64279	none	none
644	2019	64286	none	none
645	2019	64291	molecular_function	sequence-specific DNA binding
646	2019	64295	molecular_function	DNA binding
647	2019	64244	molecular_function	zinc ion binding
648	2019	64536	none	none
649	2019	64535	molecular_function	nucleotidyltransferase activity
650	2019	64580	biological_process	protein amino acid phosphorylation
651	2019	64594	none	none
652	2019	64507	biological_process	protein amino acid phosphorylation
653	2019	64523	biological_process	lysine biosynthetic process via diaminopimelate
654	2019	64557	none	none
655	2019	61668	molecular_function	cysteine-type endopeptidase inhibitor activity
656	2019	61660	molecular_function	oxidoreductase activity
657	2019	61677	none	none
658	2019	61674	none	none
659	2019	26661	biological_process	protein amino acid phosphorylation
660	2019	26662	biological_process	regulation of transcription
661	2019	26637	none	none
662	2019	26634	biological_process	oxidation reduction
663	2019	26643	biological_process	protein amino acid phosphorylation
664	2019	80073	biological_process	oxidation reduction
665	2019	26610	none	none
666	2019	26611	biological_process	transmembrane transport
667	2019	80080	biological_process	type I hypersensitivity
668	2019	26623	biological_process	regulation of transcription
669	2019	26624	cellular_component	membrane
670	2019	26622	cellular_component	membrane
671	2019	26625	none	none
672	2019	26656	biological_process	transmembrane transport
673	2019	26653	none	none
674	2019	26659	none	none
675	2019	26654	biological_process	signal transduction
676	2019	26651	molecular_function	protein phosphatase type 2A regulator activity
677	2019	26652	none	none
678	2019	26766	molecular_function	protein binding
679	2019	26767	biological_process	regulation of transcription
680	2019	26768	biological_process	response to freezing
681	2019	26770	biological_process	protein amino acid phosphorylation
682	2019	26775	molecular_function	NAD binding
683	2019	26736	molecular_function	2 iron, 2 sulfur cluster binding
684	2019	26788	molecular_function	zinc ion binding
685	2019	26781	biological_process	oxidation reduction
686	2019	26707	none	none
687	2019	26703	biological_process	regulation of transcription
688	2019	26747	biological_process	regulation of transcription
689	2019	26743	biological_process	regulation of transcription, DNA-dependent
690	2019	26748	none	none
691	2019	26749	none	none
692	2019	26740	none	none
693	2019	26741	biological_process	protein amino acid phosphorylation
694	2019	26724	biological_process	protein amino acid phosphorylation
695	2019	26721	biological_process	protein amino acid phosphorylation
696	2019	26324	biological_process	transmembrane transport
697	2019	26868	none	none
698	2019	26864	molecular_function	sequence-specific DNA binding
699	2019	26989	cellular_component	membrane
700	2019	56685	molecular_function	protein dimerization activity
701	2019	56799	none	none
702	2019	56794	none	none
703	2019	56700	none	none
704	2019	56704	none	none
705	2019	56701	none	none
706	2019	57674	biological_process	regulation of transcription
707	2019	57646	none	none
708	2019	57619	none	none
709	2019	57772	biological_process	oxidation reduction
710	2019	57733	biological_process	transmembrane transport
711	2019	58667	molecular_function	calcium ion binding
712	2019	58665	molecular_function	zinc ion binding
713	2019	58679	biological_process	response to biotic stimulus
714	2019	58674	biological_process	transmembrane transport
715	2019	55784	none	none
716	2019	55747	none	none
717	2019	55749	none	none

## Sheet: Table S5
Table S5 Classification of Gene Ontology biological processes. None: no corresponding classification.
GO biological process	Number of genes
none	207
protein amino acid phosphorylation	69
oxidation reduction	37
transmembrane transport	35
membrane	24
regulation of transcription	21
zinc ion binding	21
regulation of transcription, DNA-dependent	20
response to freezing	20
DNA binding	15
protein dimerization activity	12
sequence-specific DNA binding	10
signal transduction	10
integral to membrane	9
metabolic process	7
protein ubiquitination	7
carbohydrate metabolic process	5
protein binding	5
protein transport	5
ATP binding	4
calcium ion binding	4
hydrolase activity	4
regulation of protein metabolic process	4
RNA binding	4
translation	4
actin cytoskeleton organization	3
binding	3
cell redox homeostasis	3
guanyl nucleotide binding	3
ligase activity	3
lipid binding	3
oxidoreductase activity	3
ubiquitin protein ligase binding	3
vesicle-mediated transport	3
4 iron, 4 sulfur cluster binding	2
apoplast	2
carbon-sulfur lyase activity	2
catalytic activity	2
coenzyme binding	2
cysteine-type endopeptidase inhibitor activity	2
extracellular region	2
methyltransferase activity	2
nucleic acid binding	2
nucleosome assembly	2
nucleus	2
protein homooligomerization	2
recognition of pollen	2
regulation of GTPase activity	2
response to biotic stimulus	2
sexual reproduction	2
transferase activity, transferring acyl groups other than amino-acyl groups	2
transferase activity, transferring hexosyl groups	2
transport	2
tRNA processing	2
ubiquitin-dependent protein catabolic process	2
unfolded protein binding	2
2 iron, 2 sulfur cluster binding	1
3'-5' exonuclease activity	1
5-formyltetrahydrofolate cyclo-ligase activity	1
acid-amino acid ligase activity	1
acyltransferase activity	1
amino acid binding	1
biosynthetic process	1
calcium-dependent phospholipid binding	1
carbon-nitrogen ligase activity, with glutamine as amido-N-donor	1
cation binding	1
cell proliferation	1
cellular amino acid derivative biosynthetic process	1
cellulose biosynthetic process	1
cofactor binding	1
COPII vesicle coat	1
copper chaperone activity	1
cysteine-type peptidase activity	1
cytoplasm	1
defense response	1
DNA metabolic process	1
endoplasmic reticulum	1
FAD binding	1
FMN binding	1
glucan biosynthetic process	1
heat shock protein binding	1
histone-lysine N-methyltransferase activity	1
hydrolase activity, acting on ester bonds	1
intracellular	1
intracellular signaling pathway	1
isoprenoid biosynthetic process	1
large ribosomal subunit	1
lyase activity	1
lysine biosynthetic process via diaminopimelate	1
magnesium chelatase activity	1
metal ion binding	1
microtubule-based process	1
NAD binding	1
nitrogen compound metabolic process	1
nucleoside-triphosphatase activity	1
nucleotidyltransferase activity	1
nutrient reservoir activity	1
O-methyltransferase activity	1
outer membrane-bounded periplasmic space	1
P-P-bond-hydrolysis-driven protein transmembrane transporter activity	1
phosphate metabolic process	1
phosphoinositide-mediated signaling	1
phospholipid binding	1
phosphopantetheine binding	1
phosphoric diester hydrolase activity	1
phosphotransferase activity, alcohol group as acceptor	1
photosynthesis	1
plant-type cell wall organization	1
potassium channel inhibitor activity	1
proteasomal ubiquitin-dependent protein catabolic process	1
protein folding	1
protein kinase regulator activity	1
protein metabolic process	1
protein phosphatase type 2A regulator activity	1
proteolysis	1
proteolysis involved in cellular protein catabolic process	1
proton-transporting V-type ATPase, V0 domain	1
pyridoxal phosphate binding	1
regulation of Rab GTPase activity	1
regulation of signal transduction	1
response to light stimulus	1
response to wounding	1
Rho guanyl-nucleotide exchange factor activity	1
riboflavin biosynthetic process	1
ribonuclease T2 activity	1
serine-type endopeptidase inhibitor activity	1
small GTPase mediated signal transduction	1
small protein activating enzyme activity	1
sodium:dicarboxylate symporter activity	1
sucrose-phosphatase activity	1
sucrose synthase activity	1
transferase activity, transferring acyl groups, acyl groups converted into alkyl on transfer	1
translational elongation	1
trehalose biosynthetic process	1
trehalose metabolic process	1
tRNA aminoacylation	1
tRNA binding	1
type I hypersensitivity	1
ubiquitin-ubiquitin ligase activity	1
Total	717

## Sheet: Table S6
Table S6 Information on candidate regulatory genes associated with good plasticity. Material class: OE, overexpression of specific genes; Cas9, knockout of specific genes.
Year	Material ID	Material class	Gene ID	Location	Start	End	Gene annotation
2018-2019	344	OE	GRMZM2G012891	Chr7	137860954	137862395	Ice binding
2018-2019	1299	OE	GRMZM2G093195	Chr9	26725936	26729883	Putative uncharacterized protein
2018-2019	1924	OE	GRMZM2G328785	Chr6	133823627	13382646	Protein kinase1
2018-2019	2454	OE	GRMZM2G333183	Chr10	80584120	80592250	Carbohydrate metabolic process
2018-2019	2900	OE	GRMZM2G164475	Chr3	162783765	162786921	Mitochondrial import inner membrane translocase subunit TIM16
2018-2019	2916	OE	GRMZM2G142409	Chr6	122126248	12212912	Transcribed locus, strongly similar to NP_001130091.1 hypothetical protein LOC100191184 [Zea mays]
2018-2019	3824	OE	GRMZM2G178795	Chr4	159237883	159239057	SRR1-like protein
2018-2019	80072	Cas9	GRMZM2G134708_T01	Chr4	53106013	5311067	Hypothetical protein LOC100382120
2018-2019	90084	Cas9	GRMZM2G077278_T01	Chr6	159785916	159790437	Hypothetical protein LOC100384241
2018-2019	91078	OE	AT4G17870.1	Chr4 in Arabidopsis	9928587	9929875	This is the gene of Arabidopsis. ABA receptor,when ABA acclumates to some content, PYR1 interactes with PP2Cs and then inhibits the acitivity of PP2Cs to relase
2018	1627	OE	GRMZM2G123387	Chr2	22124688	22129615	Sequence-specific DNA binding
2018	1835	OE	GRMZM2G150796	Chr7	129134063	129145654	Isoamylase-type starch debranching enzyme ISO3
2018	1875	OE	GRMZM2G360589	Chr5	163648820	16365918	Catalytic activity
2018	2157	OE	GRMZM2G111906	Chr6	82660395	82663470	Hypothetical protein LOC100382581
2018	2840	OE	GRMZM2G470942	Chr8	162335364	162337076	Hypothetical protein LOC100277234
2018	91047	OE	GRMZM2G446858	Chr3	197085779	197089273	Carotenoid cleavage dioxygenase
2019	725	OE	GRMZM2G009913	Chr5	123934147	123937589	Putative uncharacterized protein
2019	2241	OE	GRMZM2G034622	Chr6	125728067	125737320	Intracellular
2019	2445	OE	GRMZM2G312521	Chr4	174991784	17499630	Nucleotide binding
2019	2479	OE	GRMZM2G414460	Chr7	172543131	172550332	Clone 323718 mRNA sequence
2019	2926	OE	GRMZM2G347361	Chr2	30305927	30309269	LOC100277268
2019	3522	OE	GRMZM2G145879	Chr6	144364803	144370182	ATP binding
2019	3773	OE	GRMZM2G479318	Chr1	208143376	208146070	Expressed protein
2019	3796	OE	MGG_05056	Chr3 in Pyricularia oryzae	4446293	4447399	This is the gene of Pyricularia oryzae. Zinc-regulated transporter 2
2019	3803	OE	MGG_06559	Chr4 in Pyricularia oryzae	3297134	3300429	This is the gene of Pyricularia oryzae. Cytochrome b-245 heavychain subunit beta
2019	3813	OE	MGG_10492	Chr2 in Pyricularia oryzae	416087	418086	This is the gene of Pyricularia oryzae. Carnitine/acyl carnitine carrier
2019	80017	Cas9	GRMZM2G368838_T01	Chr2	16555808	16557224	Response to freezing
2019	80024	Cas9	GRMZM2G090435_T01	Chr5	11893131	11894981	Homoiothermy
2019	80027	Cas9	GRMZM2G014136_T01	Chr3	180042887	180048021	Oxidation reduction
2019	80035	Cas9	GRMZM2G130442_T01	Chr4	29008617	29014800	Integral to membrane
2019	80051	Cas9	GRMZM2G126505_T01	Chr4	159692123	15969494	Hypothetical protein LOC100274595
2019	80067	Cas9	GRMZM2G099425_T01	Chr2	206590670	206594333	Protein kinase activity
2019	80073	Cas9	GRMZM2G090241_T01	Chr4	53212982	5322141	Chloroplast
2019	80080	Cas9	GRMZM2G004483_T01	Chr9	115786897	115789787	Type I hypersensitivity
